# Supplementary material for: Intergenic incompatibilities reduce fitness in hybrids of extremely closely related bacteriophages
Source: PeerJ. 2015 Oct 22;3:e1320. doi: 10.7717/peerj.1320 (PMC4627924; doi:10.7717/peerj.1320)
Supplement: Table S1 — The raw fitness assay data. [file peerj-03-1320-s001.xlsx]

## Sheet: Sheet1
Ten replicate fitness assays performed over a 40 minute growth period for each genotype
	Volume Added (ul)	Start Concentration (pfu/ml)	Start Phage	Time (min)	End Concentration (pfu/ml)	End Phage	Growth Rate (doublings per hour)	Sample Mean	Standard Error
ID12 Ancestor	10	11400000	114000	40	1700000000	17000000000	25.7792	23.3545	0.447512
	10	13300000	133000	40	490000000	4900000000	22.7536
	10	10600000	106000	40	300000000	3000000000	22.1829
	10	17000000	170000	40	880000000	8800000000	23.4895
	10	21000000	210000	40	820000000	8200000000	22.8794
	10	9100000	91000	40	530000000	5300000000	23.7446
	10	8000000	80000	40	800000000	8000000000	24.9145
	10	8500000	85000	40	130000000	1300000000	20.851
	10	20000000	200000	40	710000000	7100000000	22.6733
	10	9400000	94000	40	700000000	7000000000	24.2765
NC6 Ancestor	1	1160000000	1160000	40	23000000000	230000000000	26.3957	26.6506	0.312647
	0.1	1610000000	161000	40	3400000000	34000000000	26.5322
	0.1	1610000000	161000	40	2800000000	28000000000	26.112
	0.1	880000000	88000	40	1800000000	18000000000	26.4631
	0.1	1400000000	140000	40	3100000000	31000000000	26.6347
	0.1	1600000000	160000	40	3400000000	34000000000	26.5457
	0.1	1500000000	150000	40	1500000000	15000000000	24.9145
	0.1	940000000	94000	40	2200000000	22000000000	26.7546
	0.1	1200000000	120000	40	4200000000	42000000000	27.6255
	0.1	640000000	64000	40	3400000000	34000000000	28.5285
ID12-NC6F	1	440000000	440000	40	2100000000	21000000000	23.3138	23.7335	0.32551
	1	380000000	380000	40	1670000000	16700000000	23.1352
	1	460000000	460000	40	3200000000	32000000000	24.1291
	0.1	270000000	27000	40	140000000	1400000000	23.4932
	0.1	240000000	24000	40	170000000	1700000000	24.1682
	0.1	160000000	16000	40	201000000	2010000000	25.4081
	0.1	280000000	28000	40	150000000	1500000000	23.5638
	0.1	250000000	25000	40	80000000	800000000	22.4487
	0.1	107000000	10700	40	126000000	1260000000	25.2682
	0.1	223000000	22300	40	70000000	700000000	22.407
ID12-NC6FRec	1	530000000	530000	40	3100000000	31000000000	23.7539	24.2637	0.284969
	0.1	510000000	51000	40	330000000	3300000000	23.9724
	0.1	267000000	26700	40	320000000	3200000000	25.3063
	0.1	360000000	36000	40	340000000	3400000000	24.7908
	0.1	350000000	35000	40	240000000	2400000000	24.098
	0.1	390000000	39000	40	280000000	2800000000	24.1974
	0.1	480000000	48000	40	183000000	1830000000	22.8277
	0.1	220000000	22000	40	340000000	3400000000	25.8565
	0.1	240000000	24000	40	200000000	2000000000	24.5199
	0.1	440000000	44000	40	210000000	2100000000	23.3138
ID12Mut	1	260000000	260000	40	1600000000	16000000000	23.8638	23.4571	0.299026
	1	540000000	540000	40	1800000000	18000000000	22.537
	1	240000000	240000	40	2400000000	24000000000	24.9145
	1	210000000	210000	40	1300000000	13000000000	23.8766
	1	420000000	420000	40	1800000000	18000000000	23.0809
	1	178000000	178000	40	750000000	7500000000	23.0441
	1	190000000	190000	40	1500000000	15000000000	24.4029
	1	150000000	150000	40	900000000	9000000000	23.809
	1	230000000	230000	40	500000000	5000000000	21.612
	1	139000000	139000	40	700000000	7000000000	23.43
NC6-ID12F	1	21000000	21000	40	440000000	4400000000	26.5151	25.5046	0.232578
	1	11100000	11100	40	200000000	2000000000	26.1886
	1	10200000	10200	40	130000000	1300000000	25.4394
	10	7000000	70000	40	900000000	9000000000	25.4583
	10	5700000	57000	40	570000000	5700000000	24.9145
	10	4700000	47000	40	900000000	9000000000	26.3204
	10	5000000	50000	40	800000000	8000000000	25.9316
	10	4500000	45000	40	350000000	3500000000	24.3706
	10	9000000	90000	40	770000000	7700000000	24.5769
	10	3300000	33000	40	400000000	4000000000	25.3308
NC6-ID12FRec	10	34000000	340000	40	4000000000	40000000000	25.2662	25.6521	0.368458
	10	16000000	160000	40	2500000000	25000000000	25.8802
	10	36000000	360000	40	1800000000	18000000000	23.4145
	10	15000000	150000	40	1820000000	18200000000	25.3329
	10	10000000	100000	40	1600000000	16000000000	25.9316
	10	5800000	58000	40	1000000000	10000000000	26.0933
	10	7600000	76000	40	750000000	7500000000	24.8858
	10	5000000	50000	40	630000000	6300000000	25.4146
	10	6900000	69000	40	1300000000	13000000000	26.2852
	10	3100000	31000	40	1300000000	13000000000	28.0167
